# Supplementary material for: Influence of the Ethanol Content of Adduct on the Comonomer Incorporation of Related Ziegler–Natta Catalysts in Propylene (Co)polymerizations
Source: Polymers (Basel). 2023 Nov 21;15(23):4476. doi: 10.3390/polym15234476 (PMC10708330; doi:10.3390/polym15234476)
Supplement: Supplementary file 1 [file polymers-15-04476-s001.zip]

Archive with 1 entries (1 files):
- polymers-2673478-supplementary.pdf
